# Supplementary material for: Characterisation of ictal and interictal states of epilepsy: A system dynamic approach of principal dynamic modes analysis
Source: PLoS One. 2018 Jan 19;13(1):e0191392. doi: 10.1371/journal.pone.0191392 (PMC5774786; doi:10.1371/journal.pone.0191392)
Supplement: S1 File — (XLSX) [file pone.0191392.s001.xlsx]

## Sheet: Chb01
Seizure Files	No. of Seizures in file	Seizure Start	Seizure End	Ictal Duration		Normal File	Normal Start	Normal End	Interictal Duration
chb01_03	1	2996 seconds	3036 seconds	40 seconds		chb01_03	2656 seconds	2696 seconds	40 seconds
chb01_04	1	1467 seconds	1494 seconds	27 seconds		chb01_04	1140 seconds	1167 seconds	27 seconds
chb01_15	1	1732 seconds	1772 seconds	40 seconds		chb01_15	1392 seconds	1432 seconds	40 seconds
chb01_16	1	1015 seconds	1066 seconds	51 seconds		chb01_16	664 seconds	715 seconds	51 seconds
chb01_18	1	1720 seconds	1810 seconds	90 seconds		chb01_18	1330 seconds	1420 seconds	90 seconds
chb01_21	1	327 seconds	420 seconds	93 seconds		chb01_21	720 seconds	813 seconds	93 seconds
chb01_26	1	1862 seconds	1963 seconds	102 seconds		chb01_26	1461 seconds	1562 seconds	101 seconds
	`

## Sheet: Chb02
Seizure Files	No. of Seizures in file	Seizure Start	Seizure End	Ictal Duration		Normal File	Normal Start	Normal End	Interictal Duration
chb02_16	1	130 seconds	212 seconds	83 seconds		chb02_16	512 Seconds	594 Seconds	82 seconds
chb02_16+	1	2972 seconds	3053 seconds	81 seconds		chb02_16+	2591 seconds	2672 seconds	81 seconds
chb02_19	1	3369 seconds	3378 seconds	09 seconds		chb_19	3060 seconds	3069 seconds	09 seconds

## Sheet: Chb03
Seizure Files	No. of Seizures in file	Seizure Start	Seizure End	Ictal Duration		Normal Files	Normal Start	Normal End	Interictal Duration
chb03_01	1	362 seconds	414 seconds	52 seconds		chb03_01	10 seconds	62 seconds	52 seconds
chb03_02	1	731 seconds	796 seconds	65 seconds		chb03_02	366 seconds	431 seconds	65 seconds
chb03_03	1	432 seconds	501 seconds	70 seconds		chb03_03	63 seconds	132 seconds	69 seconds
chb03_04	1	2162 seconds	2214 seconds	52 seconds		chb03_04	1810 seconds	1862 seconds	52 seconds
chb03_34	1	1982 seconds	2029 seconds	47 seconds		chb03_34	1635 seconds	1682 seconds	47 seconds
chb03_35	1	2592 seconds	2656 seconds	64 seconds		chb03_35	1228 seconds	1292 seconds	64 seconds
chb03_36	1	1725 seconds	1778 seconds	53 seconds		chb03_36	1372 seconds	1425 seconds	53 seconds
	`

## Sheet: Chb04
Seizure Files	No. of Seizures in file	Seizure Start	Seizure End	Ictal Duration		Normal Files	Normal Start	Normal End	Interictal Duration
chb04_05	1	7804 seconds	7853 seconds	49 seconds		chb04_05	7455 seconds	7504 seconds	49 seconds
chb04_08	1	6446 seconds	6557 seconds	111 seconds		chb04_08	6035 seconds	6146 seconds	111 seconds
chb04_28	2	i: 1679 seconds	1781 seconds	102 seconds		chb04_28	i: 1077 seconds	1179 seconds	102 seconds
		ii: 3782 seconds	3898 seconds	117 seconds			ii: 3366 seconds	3482 seconds	116 seconds

## Sheet: Chb05
Seizure Files	No. of Seizures in file	Seizure Start	Seizure End	Seizure Duration		Normal Files	Normal Start	Normal End	Interictal Duration
chb05_06	1	417 seconds	532 seconds	115 seconds		chb05_06	02 seconds	117 seconds	115 seconds
chb05_13	1	1086 seconds	1196 seconds	110 seconds		chb05_13	676 seconds	786 seconds	110 seconds
chb05_16	1	2317 seconds	2413 seconds	96 seconds		chb05_16	1921 seconds	2017 seconds	96 seconds
chb05_17	1	2451 seconds	2571 seconds	121 seconds		chb05_17	2031 seconds	2151 seconds	120 seconds
chb05_22	1	2348 seconds	2465 seconds	117 seconds		chb05_22	1931 seconds	2048 seconds	117 seconds

## Sheet: Chb06
Seizure Files	No. of Seizures in file	Seizure Start	Seizure End	Seizure Duration		Normal Files	Normal Start	Normal End	Interictal Duration
chb06_01	3	i: 1724 seconds	1738 seconds	14 seconds		chb06_01	i: 1410 seconds	1424 seconds	14 seconds
		ii: 7461 seconds	7476 seconds	15 seconds			ii: 7146 seconds	7161 seconds	15 seconds
		iii: 13525 seconds	13540 seconds	15 seconds			iii: 13210 seconds	13225 seconds	15 seconds
chb06_04	2	i: 327 seconds	347 seconds	21 seconds		chb06_04	i: 07 seconds	27 seconds	20 seconds
		ii: 6211 seconds	6231 seconds	20 seconds			ii: 5891 seconds	5911 seconds	20 seconds
chb06_09	1	12500 seconds	12516 seconds	16 seconds		chb06_09	12184 seconds	12200 seconds	16 seconds
chb06_10	1	10833 seconds	10845 seconds	12 seconds		chb06_10	10521 seconds	10533 seconds	12 seconds
chb06_13	1	506 seconds	519 seconds	13 seconds		chb06_13	193 seconds	206 seconds	13 seconds
chb06_18	1	7799 seconds	7811 seconds	12 seconds		chb06_18	7487 seconds	7499 seconds	12 seconds
chb06_24	1	9387 seconds	9403 seconds	16 seconds		chb06_24	9071 seconds	9087 seconds	16 seconds
	`

## Sheet: Chb07
Seizure Files	No. of Seizures in file	Seizure Start	Seizure End	Seizure Duration		Normal Files	Normal Start	Normal End	Interictal Duration
chb07_12	1	4920 seconds	5006 seconds	86 seconds		chb07_12	4534 seconds	4620 seconds	86 seconds
chb07_13	1	3285 seconds	3381 seconds	96 seconds		chb07_13	2889 seconds	2985 seconds	96 seconds
chb07_19	1	13688 seconds	13831 seconds	144 seconds		chb07_19	13245 seconds	13388 seconds	143 seconds

## Sheet: Chb08
Seizure Files	No. of Seizures in file	Seizure Start	Seizure End	Seizure Duration		Normal Files	Normal Start	Normal End	Interictal Duration
chb08_02	1	2670 seconds	2841 seconds	171 seconds		chb08_02	2199 seconds	2370 seconds	171 seconds
chb08_05	1	2856 seconds	3046 seconds	190 seconds		chb08_05	2366 seconds	2556 seconds	190 seconds
chb08_11	1	2988 seconds	3122 seconds	134 seconds		chb08_11	2554 seconds	2688 seconds	134 seconds
chb08_13	1	2417 seconds	2577 seconds	160 seconds		chb08_13	1957 seconds	2117 seconds	160 seconds
chb08_21	1	2083 seconds	2347 seconds	265 seconds		chb08_21	1519 seconds	1783 seconds	264 seconds

## Sheet: Chb09
Seizure Files	No. of Seizures in file	Seizure Start	Seizure End	Seizure Duration		Normal Files	Normal Start	Normal End	Interictal Duration
chb09_06	1	12231 seconds	12295 seconds	64 seconds		chb09_06	11867 seconds	11931 seconds	64 seconds
chb09_08	2	i: 2951 seconds	3030 seconds	80 seconds		chb09_08	i: 2572 seconds	2651 seconds	79 seconds
		ii: 9196 seconds	9267 seconds	71 seconds			ii: 8825 seconds	8896 seconds	71 seconds
chb09_19	1	5299 seconds	5361 seconds	62 seconds		chb09_19	4937 seconds	4999 seconds	62 seconds

## Sheet: Chb10
Seizure Files	No. of Seizures in file	Seizure Start	Seizure End	Seizure Duration		Normal Files	Normal Start	Normal End	Interictl Duration
chb10_12	1	6313 seconds	6348 seconds	35 seconds		chb10_12	5978 seconds	6013 seconds	35 seconds
chb10_20	1	6888 seconds	6958 seconds	70 seconds		chb10_20	6518 seconds	6588 seconds	70 seconds
chb10_27	1	2382 seconds	2447 seconds	65 seconds		chb10_27	2017 seconds	2082 seconds	65 seconds
chb10_30	1	3021 seconds	3079 seconds	58 seconds		chb10_30	2663 seconds	2721 seconds	58 seconds
chb10_31	1	3801 seconds	3877 seconds	76 seconds		chb10_31	3425 seconds	3501 seconds	76 seconds
chb10_38	1	4618 seconds	4707 seconds	90 seconds		chb10_38	4229 seconds	4318 seconds	89 seconds
chb10_68	1	1383 seconds	1437 seconds	54 seconds		chb10_68	1029 seconds	1083 seconds	54 seconds

[truncated: 18 more sheets: Chb11, Chb12, Chb13, Chb14, Chb15, Chb16, Chb17, Chb18, Chb19, Chb20, Chb21, Chb22, Chb23, Chb24, Sheet1, Sheet2, Sheet3, Sheet4]
